# Supplementary material for: Neutrophil Activation/Maturation Markers in Chronic Heart Failure with Reduced Ejection Fraction
Source: Diagnostics (Basel). 2022 Feb 9;12(2):444. doi: 10.3390/diagnostics12020444 (PMC8871325; doi:10.3390/diagnostics12020444)
Supplement: Supplementary file 1 [file diagnostics-12-00444-s001.zip]

Archive with 1 entries (1 files):
- diagnostics-1514167-supplementary.pdf
